# Supplementary material for: Harnessing Photon Density Wave Spectroscopy for the Inline Monitoring of up to 100 L Vinyl Acetate—Versa® 10 Polymerization: Insights into Dispersion Dynamics and Mixing
Source: Polymers (Basel). 2025 Feb 26;17(5):629. doi: 10.3390/polym17050629 (PMC11902584; doi:10.3390/polym17050629)
Supplement: Supplementary file 1 [file polymers-17-00629-s001.zip]

Archive with 1 entries (1 files):
- polymers-3466163-supplementary.pdf
